# Supplementary material for: Differential Risks of Dementia, Depression, and Injury Among Common α-Blockers, with Tamsulosin as the Reference Drug: A Real-World Cohort Study in Men with Lower Urinary Tract Symptoms
Source: J Clin Med. 2025 Nov 22;14(23):8302. doi: 10.3390/jcm14238302 (PMC12693173; doi:10.3390/jcm14238302)
Supplement: Supplementary file 1 [file jcm-14-08302-s001.zip]

Archive with 1 entries (1 files):
- jcm-3921094-supplementary.pdf
